# Supplementary material for: 26SCS-Loaded SilMA/Col Composite Sponge with Well-Arranged Layers Promotes Angiogenesis-Based Diabetic Wound Repair by Mediating Macrophage Inflammatory Response
Source: Molecules. 2024 Apr 17;29(8):1832. doi: 10.3390/molecules29081832 (PMC11053466; doi:10.3390/molecules29081832)
Supplement: Supplementary file 1 [file molecules-29-01832-s001.zip]

Archive with 1 entries (1 files):
- molecules-2910712-supplementary.pdf
